# Supplementary material for: Assessment of Anticancer Properties of Argemone mexicana L. and Berberine: A Comparative Study
Source: Plants (Basel). 2024 May 15;13(10):1374. doi: 10.3390/plants13101374 (PMC11125357; doi:10.3390/plants13101374)
Supplement: Supplementary file 1 [file plants-13-01374-s001.zip]

Archive with 2 entries (2 files):
- Informed Consent Statement.pdf
- Institutional Board Approval.pdf
